# Supplementary material for: Application of starch-degradation bacteria in cigar tobacco leaf fermentation: effects on starch degradation, microbial communities and metabolic pathways
Source: Front Microbiol. 2025 Jul 21;16:1632731. doi: 10.3389/fmicb.2025.1632731 (PMC12319561; doi:10.3389/fmicb.2025.1632731)
Supplement: Supplementary file 6 [file Data_Sheet_1.CSV]

Bacteria after 18 Days of Fermentation				Bacteria after 35 Days of Fermentation				Fungi after 18 Days of Fermentation				Fungi after 18 Days of Fermentation
Group_lable	Species_num			Group_lable	Species_num			Group_lable	Species_num			Group_lable	Species_num
BLS & DX	52			BLS & DX	29			BLS & DX	23			BLS & DX	13
BLS & CK	309			BLS & CK	19			BLS & CK	109			BLS & CK	4
CK & DX & DX_BLS	6			CK & DX & DX_BLS	11			CK & DX & DX_BLS	1			CK & DX & DX_BLS	1
CK only	164			CK only	22			CK only	36			CK only	3
DX & DX_BLS	3			DX & DX_BLS	22			DX & DX_BLS	0			DX & DX_BLS	4
BLS only	842			BLS only	109			BLS only	163			BLS only	70
CK & DX	2			CK & DX	11			CK & DX	6			CK & DX	2
BLS & CK & DX_BLS	170			BLS & CK & DX_BLS	57			BLS & CK & DX_BLS	43			BLS & CK & DX_BLS	22
DX only	11			DX only	84			DX only	1			DX only	8
BLS & CK & DX & DX_BLS	342			BLS & CK & DX & DX_BLS	263			BLS & CK & DX & DX_BLS	185			BLS & CK & DX & DX_BLS	160
BLS & CK & DX	82			BLS & CK & DX	35			BLS & CK & DX	51			BLS & CK & DX	11
BLS & DX & DX_BLS	28			BLS & DX & DX_BLS	54			BLS & DX & DX_BLS	6			BLS & DX & DX_BLS	39
CK & DX_BLS	18			CK & DX_BLS	11			CK & DX_BLS	0			CK & DX_BLS	0
BLS & DX_BLS	103			BLS & DX_BLS	79			BLS & DX_BLS	13			BLS & DX_BLS	83
DX_BLS only	52			DX_BLS only	55			DX_BLS only	11			DX_BLS only	26
