# Supplementary material for: Application of starch-degradation bacteria in cigar tobacco leaf fermentation: effects on starch degradation, microbial communities and metabolic pathways
Source: Front Microbiol. 2025 Jul 21;16:1632731. doi: 10.3389/fmicb.2025.1632731 (PMC12319561; doi:10.3389/fmicb.2025.1632731)
Supplement: Supplementary file 7 [file Data_Sheet_2.CSV]

Centrality Coefficient Table of Single-Factor Correlation Network for Bacteria Fermented for 18 Days						Centrality Coefficient Table of Single-Factor Correlation Network for Bacteria Fermented for 35 Days						Centrality Coefficient Table of Single-Factor Correlation Network for Fungi Fermented for 18 Days						Centrality Coefficient Table of Single-Factor Correlation Network for Fungi Fermented for 35 Days
Node_ID	Node_Name	Degree_Centrality	Closeness_Centrality	Betweenness_Centrality		Node_ID	Node_Name	Degree_Centrality	Closeness_Centrality	Betweenness_Centrality		Node_ID	Node_Name	Degree_Centrality	Closeness_Centrality	Betweenness_Centrality		Node_ID	Node_Name	Degree_Centrality	Closeness_Centrality	Betweenness_Centrality
1	g__Acinetobacter	0.517241379	0.617021277	0.025523931		1	g__Bacillus	0.5	0.603571429	0.074705216		7	g__Neurospora	1	1	0.000182448		3	g__Fusarium	0.724137931	0.698275862	0.012634019
2	g__Delftia	0.551724138	0.674418605	0.0539336		2	g__Acinetobacter	0.5	0.635338346	0.060607663		14	g__Hortaea	1	1	0.000182448		14	g__Histoplasma	0.724137931	0.698275862	0.012634019
3	g__unclassified_p__Pseudomonadota	0.379310345	0.547169811	0.011021361		3	g__Staphylococcus	0.571428571	0.603571429	0.047813241		15	g__Paecilomyces	1	1	0.000182448		20	g__Purpureocillium	0.655172414	0.584603047	0
4	g__unclassified_c__Gammaproteobacteria	0.482758621	0.557692308	0.057028669		4	g__unclassified_p__Pseudomonadota	0.678571429	0.710084034	0.067551845		12	g__Alternaria	1	1	0.000182448		17	g__Ogataea	0.689655172	0.679403541	0.005830608
5	g__unclassified_o__Pseudomonadales	0.379310345	0.547169811	0.011021361		5	g__unclassified_c__Gammaproteobacteria	0.535714286	0.635338346	0.017086872		10	g__Monascus	1	1	0.000182448		12	g__Monascus	0.689655172	0.679403541	0.005830608
6	g__Klebsiella	0.482758621	0.604166667	0.019635411		6	g__Escherichia	0.142857143	0.389400922	0		1	g__Aspergillus	1	1	0.000182448		25	g__Colletotrichum	0.034482759	0.034482759	0
7	g__Lactococcus	0.448275862	0.617021277	0.160767075		7	g__Streptococcus	0.321428571	0.513677812	0.01759897		11	g__Verticillium	1	1	0.000182448		5	g__Talaromyces	0.724137931	0.698275862	0.069870017
8	g__Achromobacter	0.448275862	0.604166667	0.029209257		8	g__unclassified_o__Pseudomonadales	0.5	0.619047619	0.013685511		2	g__Friedmanniomyces	0.965517241	0.966666667	0		13	g__Trichophyton	0.689655172	0.679403541	0.005830608
9	g__unclassified_f__Saprospiraceae	0.344827586	0.5	0.021331618		9	g__Micromonospora	0.214285714	0.438961039	0.00317383		9	g__Colletotrichum	1	1	0.000182448		2	g__Penicillium	0.724137931	0.698275862	0.012634019
10	g__Kaistia	0.206896552	0.420289855	0		10	g__Vibrio	0.25	0.464285714	0.005861033		5	g__Talaromyces	1	1	0.000182448		1	g__Aspergillus	0.689655172	0.679403541	0.005830608
11	g__unclassified_f__Comamonadaceae	0.551724138	0.674418605	0.0539336		11	g__Klebsiella	0.464285714	0.588850174	0.004986271		4	g__Fusarium	1	1	0.000182448		6	g__Aureobasidium	0.689655172	0.679403541	0.005830608
12	g__unclassified_f__Moraxellaceae	0.517241379	0.617021277	0.025523931		12	g__unclassified_c__Bacilli	0.428571429	0.548701299	0.027586386		28	g__Coniochaeta	1	1	0.000182448		19	g__Ascosphaera	0.655172414	0.584603047	0
13	g__unclassified_p__Bacillota	0.551724138	0.630434783	0.043819043		13	g__Lactococcus	0.642857143	0.670634921	0.05061322		24	g__Xylaria	1	1	0.000182448		7	g__Rasamsonia	0.724137931	0.698275862	0.012634019
14	g__Comamonas	0.517241379	0.659090909	0.038949114		14	g__unclassified_f__Saprospiraceae	0.607142857	0.652509653	0.033410868		3	g__Penicillium	1	1	0.000182448		15	g__Verticillium	0.724137931	0.698275862	0.012634019
15	g__Aerococcus	0.517241379	0.644444444	0.074319964		15	g__Kaistia	0.464285714	0.603571429	0.011106533		6	g__Wallemia	1	1	0.000182448		9	g__Alternaria	0.724137931	0.698275862	0.012634019
16	g__Pedobacter	0.586206897	0.69047619	0.053383506		16	g__Delftia	0.5	0.588850174	0.015284105		21	g__Westerdykella	1	1	0.000182448		30	g__Rhizopus	0.137931034	0.441016334	0.037839274
17	g__Bacillus	0.24137931	0.46031746	0.042005774		17	g__Achromobacter	0.214285714	0.438961039	0.068385738		18	g__Candida	1	1	0.000182448		11	g__Pseudogymnoascus	0.689655172	0.679403541	0.005830608
18	g__Salmonella	0.137931034	0.414285714	0.001067323		18	g__unclassified_d__Bacteria	0.642857143	0.670634921	0.059902463		23	g__Rasamsonia	1	1	0.000182448		16	g__Candida	0.689655172	0.679403541	0.005830608
19	g__Escherichia	0.413793103	0.58	0.061190133		19	g__unclassified_f__Paludibacteraceae	0.428571429	0.574829932	0.02282394		25	g__Histoplasma	1	1	0.000182448		18	g__Paramyrothecium	0.586206897	0.679403541	0.245304329
20	g__Shouchella	0.103448276	0.367088608	0		20	g__unclassified_o__Burkholderiales	0.464285714	0.574829932	0.012565116		22	g__Sordaria	0.931034483	0.935483871	0		23	g__Friedmanniomyces	0.034482759	0.405450501	0
21	g__unclassified_d__Bacteria	0.24137931	0.491525424	0.069145409		21	g__Salmonella	0.428571429	0.574829932	0.02282394		13	g__Coccidioides	1	1	0.000182448		8	g__Paecilomyces	0.655172414	0.584603047	0
22	g__Oceanobacillus	0.172413793	0.439393939	0.015681959		22	g__Comamonas	0.357142857	0.513677812	0.003469772		27	g__Sporormia	1	1	0.000182448		29	g__Sporormia	0.103448276	0.314224138	0
23	g__Streptococcus	0.24137931	0.491525424	0.009189027		23	g__Pseudomonas	0.25	0.482857143	0.001360125		17	g__Sporothrix	1	1	0.000182448		21	g__Helicocarpus	0.655172414	0.584603047	0
24	g__Pseudomonas	0.413793103	0.568627451	0.094085937		24	g__unclassified_f__Comamonadaceae	0.25	0.464285714	0.000818846		20	g__Trichophyton	1	1	0.000182448		4	g__Wallemia	0.655172414	0.584603047	0
25	g__Staphylococcus	0.137931034	0.475409836	0.01430682		25	g__Pedobacter	0.107142857	0.360341151	0.005933052		26	g__Ogataea	1	1	0.000182448		22	g__Boeremia	0.275862069	0.513019001	0.019356708
26	g__unclassified_c__Bacilli	0.137931034	0.439393939	0.001026273		26	g__Priestia	0.321428571	0.52484472	0.065131158		30	g__Cercophora	1	1	0.000182448		28	g__Byssothecium	0.103448276	0.314224138	0
27	g__Enterococcus	0.137931034	0.439393939	0.001026273		27	g__Actinobacillus	0.071428571	0.305605787	0		16	g__Pseudogymnoascus	1	1	0.000182448		10	g__Hortaea	0.655172414	0.584603047	0
28	g__unclassified_f__Paludibacteraceae	0.344827586	0.537037037	0.004484468		28	g__Aerococcus	0.035714286	0.035714286	0		19	g__Chaetomium	0.965517241	0.966666667	0		24	g__Rhizophagus	0.034482759	0.034482759	0
29	g__Terribacillus	0.137931034	0.426470588	0		29	g__unclassified_f__Bacillaceae	0.035714286	0.035714286	0		29	g__Sclerotinia	1	1	0.000182448		27	g__Coccidioides	0.172413793	0.448891626	0.137448083
30	g__Moraxella	0.068965517	0.367088608	0								8	g__Aureobasidium	1	1	0.000182448		26	g__Sporothrix	0.137931034	0.322281167	0.00410509
