# Supplementary material for: Application of starch-degradation bacteria in cigar tobacco leaf fermentation: effects on starch degradation, microbial communities and metabolic pathways
Source: Front Microbiol. 2025 Jul 21;16:1632731. doi: 10.3389/fmicb.2025.1632731 (PMC12319561; doi:10.3389/fmicb.2025.1632731)
Supplement: Supplementary file 8 [file Data_Sheet_3.CSV]

Network Centrality Coefficient Table of Dual Factors (Bacteria and Environmental Factors) After 18 Days of Fermentation							Network Centrality Coefficient Table of Dual Factors (Bacteria and Environmental Factors) After 35 Days of Fermentation							Network Node Attribute Table of Dual Factors (Bacteria and Environmental Factors) After 18 Days of Fermentation						Network Node Attribute Table of Dual Factors (Bacteria and Environmental Factors) After 35 Days of Fermentation
Node_ID	Node_Name	Degree_Centrality	Closeness_Centrality	Betweenness_Centrality			Node_ID	Node_Name	Degree_Centrality	Closeness_Centrality	Betweenness_Centrality			Node_Name	Degree	Clustering				Node_Name	Degree	Clustering
6	g__Escherichia	0.076923077	0.269230769	0			4	g__Streptococcus	0.1	0.277777778	0			g__Escherichia	1	0				g__Streptococcus	1	0
13	D-Glucose	0.076923077	0.174825175	0			1	g__Bacillus	0.1	0.277777778	0			D-Glucose	1	0				g__Bacillus	1	0
7	g__Shouchella	0.153846154	0.314102564	0.076923077			5	g__Micromonospora	0.1	0.277777778	0			g__Shouchella	2	0				g__Micromonospora	1	0
9	g__unclassified_f__Paludibacteraceae	0.076923077	0.269230769	0			3	g__Escherichia	0.1	0.277777778	0			g__unclassified_f__Paludibacteraceae	1	0				g__Escherichia	1	0
4	Starch	0.230769231	0.274725275	0.08974359			2	Starch	0.5	0.5	0.222222222			Starch	3	0				Starch	5	0
11	g__unclassified_f__Saprospiraceae	0.076923077	0.174825175	0			9	g__Vibrio	0.1	0.277777778	0			g__unclassified_f__Saprospiraceae	1	0				g__Vibrio	1	0
1	g__Bacillus	0.076923077	0.269230769	0			8	Salicin	0.2	0.266666667	0.088888889			g__Bacillus	1	0				Salicin	2	0
2	Acetate	0.461538462	0.471153846	0.256410256			10	g__unclassified_f__Bacillaceae	0.2	0.228571429	0.066666667			Acetate	6	0				g__unclassified_f__Bacillaceae	2	0
5	g__Salmonella	0.076923077	0.269230769	0			6	g__Aerococcus	0.2	0.228571429	0.066666667			g__Salmonella	1	0				g__Aerococcus	2	0
12	g__Moraxella	0.230769231	0.274725275	0.08974359			7	Acetate	0.1	0.16	0			g__Moraxella	3	0				Acetate	1	0
3	g__Staphylococcus	0.076923077	0.174825175	0			11	Sucrose	0.1	0.16	0			g__Staphylococcus	1	0				Sucrose	1	0
10	g__Oceanobacillus	0.076923077	0.269230769	0										g__Oceanobacillus	1	0
14	D-Mannose	0.076923077	0.174825175	0										D-Mannose	1	0
8	Sucrose	0.076923077	0.209401709	0										Sucrose	1	0
