# Supplementary material for: Application of starch-degradation bacteria in cigar tobacco leaf fermentation: effects on starch degradation, microbial communities and metabolic pathways
Source: Front Microbiol. 2025 Jul 21;16:1632731. doi: 10.3389/fmicb.2025.1632731 (PMC12319561; doi:10.3389/fmicb.2025.1632731)
Supplement: Supplementary file 9 [file Data_Sheet_4.CSV]

Node Attribute Table of Bacterial Single-Factor Correlation Network after 18 Days of Fermentation					Node Attribute Table of Bacterial Single-Factor Correlation Network after 35 Days of Fermentation					Node Attribute Table of Fungal Single-Factor Correlation Network after 18 Days of Fermentation					Node Attribute Table of Fungal Single-Factor Correlation Network after 35 Days of Fermentation
Node_Name	Degree	Clustering			Node_Name	Degree	Clustering			Node_Name	Degree	Clustering			Node_Name	Degree	Clustering
g__Acinetobacter	15	0.733333333			g__Bacillus	14	0.582417582			g__Neurospora	29	0.995073892			g__Fusarium	21	0.904761905
g__Delftia	16	0.641666667			g__Acinetobacter	14	0.747252747			g__Hortaea	29	0.995073892			g__Histoplasma	21	0.904761905
g__unclassified_p__Pseudomonadota	11	0.836363636			g__Staphylococcus	16	0.583333333			g__Paecilomyces	29	0.995073892			g__Purpureocillium	19	1
g__unclassified_c__Gammaproteobacteria	14	0.692307692			g__unclassified_p__Pseudomonadota	19	0.608187135			g__Alternaria	29	0.995073892			g__Ogataea	20	0.968421053
g__unclassified_o__Pseudomonadales	11	0.836363636			g__unclassified_c__Gammaproteobacteria	15	0.771428571			g__Monascus	29	0.995073892			g__Monascus	20	0.968421053
g__Klebsiella	14	0.769230769			g__Escherichia	4	1			g__Aspergillus	29	0.995073892			g__Colletotrichum	1	0
g__Lactococcus	13	0.5			g__Streptococcus	9	0.694444444			g__Verticillium	29	0.995073892			g__Talaromyces	21	0.876190476
g__Achromobacter	13	0.679487179			g__unclassified_o__Pseudomonadales	14	0.802197802			g__Friedmanniomyces	28	1			g__Trichophyton	20	0.968421053
g__unclassified_f__Saprospiraceae	10	0.822222222			g__Micromonospora	6	0.866666667			g__Colletotrichum	29	0.995073892			g__Penicillium	21	0.904761905
g__Kaistia	6	1			g__Vibrio	7	0.80952381			g__Talaromyces	29	0.995073892			g__Aspergillus	20	0.968421053
g__unclassified_f__Comamonadaceae	16	0.641666667			g__Klebsiella	13	0.846153846			g__Fusarium	29	0.995073892			g__Aureobasidium	20	0.968421053
g__unclassified_f__Moraxellaceae	15	0.733333333			g__unclassified_c__Bacilli	12	0.621212121			g__Coniochaeta	29	0.995073892			g__Ascosphaera	19	1
g__unclassified_p__Bacillota	16	0.691666667			g__Lactococcus	18	0.633986928			g__Xylaria	29	0.995073892			g__Rasamsonia	21	0.904761905
g__Comamonas	15	0.685714286			g__unclassified_f__Saprospiraceae	17	0.661764706			g__Penicillium	29	0.995073892			g__Verticillium	21	0.904761905
g__Aerococcus	15	0.647619048			g__Kaistia	13	0.833333333			g__Wallemia	29	0.995073892			g__Alternaria	21	0.904761905
g__Pedobacter	17	0.676470588			g__Delftia	14	0.714285714			g__Westerdykella	29	0.995073892			g__Rhizopus	4	0.5
g__Bacillus	7	0.476190476			g__Achromobacter	6	0.466666667			g__Candida	29	0.995073892			g__Pseudogymnoascus	20	0.968421053
g__Salmonella	4	0.833333333			g__unclassified_d__Bacteria	18	0.62745098			g__Rasamsonia	29	0.995073892			g__Candida	20	0.968421053
g__Escherichia	12	0.651515152			g__unclassified_f__Paludibacteraceae	12	0.818181818			g__Histoplasma	29	0.995073892			g__Paramyrothecium	17	0.727941176
g__Shouchella	3	1			g__unclassified_o__Burkholderiales	13	0.730769231			g__Sordaria	27	1			g__Friedmanniomyces	1	0
g__unclassified_d__Bacteria	7	0.380952381			g__Salmonella	12	0.818181818			g__Coccidioides	29	0.995073892			g__Paecilomyces	19	1
g__Oceanobacillus	5	0.6			g__Comamonas	10	0.844444444			g__Sporormia	29	0.995073892			g__Sporormia	3	1
g__Streptococcus	7	0.80952381			g__Pseudomonas	7	0.904761905			g__Sporothrix	29	0.995073892			g__Helicocarpus	19	1
g__Pseudomonas	12	0.590909091			g__unclassified_f__Comamonadaceae	7	0.904761905			g__Trichophyton	29	0.995073892			g__Wallemia	19	1
g__Staphylococcus	4	0.5			g__Pedobacter	3	0.666666667			g__Ogataea	29	0.995073892			g__Boeremia	8	0.785714286
g__unclassified_c__Bacilli	4	0.833333333			g__Priestia	9	0.666666667			g__Cercophora	29	0.995073892			g__Byssothecium	3	1
g__Enterococcus	4	0.833333333			g__Actinobacillus	2	1			g__Pseudogymnoascus	29	0.995073892			g__Hortaea	19	1
g__unclassified_f__Paludibacteraceae	10	0.866666667			g__Aerococcus	1	0			g__Chaetomium	28	1			g__Rhizophagus	1	0
g__Terribacillus	4	1			g__unclassified_f__Bacillaceae	1	0			g__Sclerotinia	29	0.995073892			g__Coccidioides	5	0.5
g__Moraxella	2	1								g__Aureobasidium	29	0.995073892			g__Sporothrix	4	0.666666667
