# Supplementary material for: Application of starch-degradation bacteria in cigar tobacco leaf fermentation: effects on starch degradation, microbial communities and metabolic pathways
Source: Front Microbiol. 2025 Jul 21;16:1632731. doi: 10.3389/fmicb.2025.1632731 (PMC12319561; doi:10.3389/fmicb.2025.1632731)
Supplement: Supplementary file 10 [file Data_Sheet_5.CSV]

Function	Taxon	CK3_M	BLS3_M	CK1_M	CK2_M	DX3_M	DX_BLS3_M	DX2_M	DX_BLS1_M	DX1_M	DX_BLS2_M	BLS1_M	BLS2_M
Global and overview maps	g__Achromobacter	7.17873077191E-5	0.000582294699829	0.000320587968374	9.65835685871E-5	3.3264795331E-5	3.78644335752E-5	1.17542592693E-5	2.85891653104E-5	1.05732560686E-5	3.57840040812E-5	0.000104149090267	0.000466248748974
Global and overview maps	g__Acinetobacter	0.210778473606	0.113719716353	0.201617399275	0.208361915025	0.170195522311	0.133828769785	0.189750708658	0.113749050348	0.192014122301	0.174441259793	0.178001964734	0.0506830438841
Global and overview maps	g__Aspergillus	0.000595944954669	0.0236440537652	0.00102480860692	0.000604931134336	0.000581263352024	0.000550823679559	0.000139246729326	0.00067728722045	0.000174391805789	0.0012490248604	0.010191023232	0.0466604598856
Global and overview maps	g__Bacillus	0.000353329591386	0.00104659796897	0.000252080376729	0.000181513904972	0.00771243821557	0.0887993426699	0.00363588109309	0.083342832678	0.00378174586675	0.0400956707268	0.000491754474824	0.00176922867574
Global and overview maps	g__Delftia	0.00302655657012	0.018560119352	0.00665532551048	0.0057596100157	0.00279937456687	0.00169183767849	0.000564049783619	0.000252303289488	0.000752039567712	0.00157602541052	0.0047236427718	0.0202065227454
Global and overview maps	g__Penicillium	8.87000665159E-6	0.000370438212615	2.52966250759E-5	1.03694015354E-5	2.69417350615E-5	7.73194384558E-6	4.43362411034E-6	1.19251709583E-5	8.65490159198E-6	1.65156941913E-5	0.000176080468625	0.000721948239955
Global and overview maps	g__Staphylococcus	0.00177372557881	0.0179656579185	0.00199986062249	0.00114769523756	0.0296927244715	9.31809689733E-5	0.0149629658347	0.000318230217144	0.0144050576033	0.000220464127708	0.0127218262687	0.0404980509106
Global and overview maps	g__unclassified_c__Actinomycetes	3.67668669496E-7	1.96738673366E-6	9.8430447766E-8	1.48134307649E-7	1.83277109262E-7	0	0	0	0	3.05846188728E-7	0	3.24535092093E-6
Global and overview maps	g__unclassified_c__Gammaproteobacteria	0.000466985168844	0.00029836973016	0.00055869122152	0.00055273847994	0.000418604917554	0.000334505982028	0.000420369430183	0.00019319818452	0.000424893210113	0.000401525071435	0.000359210113046	0.00014006251343
Global and overview maps	g__unclassified_p__Pseudomonadota	0.000772977419031	0.000777635493147	0.000766871618545	0.000649470182836	0.000522339761396	0.000325757839849	0.00051909489729	0.000200696981979	0.000470889104657	0.000515146930549	0.000809612732678	0.000647874528584
Global and overview maps	others	0.00738765849335	0.0135395555011	0.00727917768842	0.00674909781269	0.00960986030848	0.00717489042841	0.00763067952404	0.00561264159773	0.0072715449499	0.00935695634922	0.00779102708428	0.0143974584689
Carbohydrate metabolism	g__Achromobacter	1.67748830458E-5	0.000152783111869	8.5831350452E-5	2.43927826595E-5	8.70566268993E-6	1.04712610937E-5	3.09322612349E-6	7.49879745847E-6	2.54293500383E-6	9.379283121E-6	2.78492085985E-5	0.00012730885367
Carbohydrate metabolism	g__Acinetobacter	0.0524613096514	0.0287762926999	0.0505534350356	0.0523562440487	0.042541641132	0.033328345125	0.047249544574	0.0300798116802	0.0483410605841	0.0433851484353	0.0441590157047	0.0124875979199
Carbohydrate metabolism	g__Aspergillus	0.000173309819084	0.00687679323418	0.000244845738818	0.000186649227638	0.000173884157412	0.000162415003293	4.02634933741E-5	0.000187261636532	5.39816027129E-5	0.000371399221846	0.00301560761984	0.0135011722549
Carbohydrate metabolism	g__Bacillus	0.000144034201275	0.000388507106563	0.000118214967767	9.92499861247E-5	0.00277339503663	0.0313429586756	0.00127312031866	0.0287131558434	0.00137595090155	0.0140711165792	0.000181541097762	0.000557460190647
Carbohydrate metabolism	g__Delftia	0.00103742310957	0.00608352219383	0.00222014796459	0.00191196950883	0.000900806992022	0.000553695544416	0.000181211497068	8.87357699252E-5	0.00023671601983	0.000532682112035	0.00161818298161	0.00726115953769
Carbohydrate metabolism	g__Penicillium	3.5388109439E-6	0.000145431298286	8.36658806011E-6	5.53034748556E-6	7.65181931167E-6	4.28570601726E-6	1.80438190537E-6	5.15542325269E-6	3.12290263628E-6	7.69712908299E-6	7.73423654125E-5	0.000279726474992
Carbohydrate metabolism	g__Staphylococcus	0.000655139610458	0.00665044021314	0.000762983615858	0.000440255162333	0.0123825222367	3.28276244415E-5	0.00618789575251	0.000109982362724	0.00600462796326	6.59608280357E-5	0.00476618603698	0.0150071858902
Carbohydrate metabolism	g__unclassified_c__Actinomycetes	3.21710085809E-7	1.3978800476E-6	4.9215223883E-8	1.48134307649E-7	0	0	0	0	0	3.05846188728E-7	0	5.6935981069E-8
Carbohydrate metabolism	g__unclassified_c__Gammaproteobacteria	6.57207746724E-5	4.8874028331E-5	8.26323608995E-5	8.19182721298E-5	5.50289520559E-5	4.74078614076E-5	5.50594249981E-5	2.20277175343E-5	4.69327653339E-5	5.70403141978E-5	5.63437642767E-5	2.24327765412E-5
Carbohydrate metabolism	g__unclassified_p__Pseudomonadota	0.000115447962222	4.5664081555E-5	8.85381877655E-5	5.74267332653E-5	6.43760846282E-5	3.08835928461E-5	6.82571897917E-5	2.6297866087E-5	5.95582145634E-5	6.81527257217E-5	0.000128970131798	3.06884937961E-5
Carbohydrate metabolism	others	0.001775472005	0.00401207105662	0.0016619488953	0.00154197938642	0.00133036271685	0.00214501795291	0.00134070730946	0.00166119193698	0.00131331439724	0.00291527489659	0.00198061983006	0.00425271923399
Amino acid metabolism	g__Achromobacter	2.00839010712E-5	0.000183588246252	9.22785447806E-5	2.94787272221E-5	1.00802410094E-5	1.20618323991E-5	3.45410250457E-6	8.59237208783E-6	3.61364447912E-6	1.13163089829E-5	3.27141327387E-5	0.000134027299436
Amino acid metabolism	g__Acinetobacter	0.054274697488	0.028434847555	0.05122266365	0.0533417815975	0.0440791986208	0.034947149071	0.0496143674992	0.0284421055603	0.0502594596736	0.0455442696046	0.0455969482827	0.0125954346681
Amino acid metabolism	g__Aspergillus	0.000140265597413	0.00593648592216	0.000246420625982	0.000155787913544	0.000142956145224	0.000145890734732	3.16024602283E-5	0.000161796970163	4.07315729561E-5	0.000299831213683	0.00254653957698	0.0118751945075
Amino acid metabolism	g__Bacillus	7.0040881539E-5	0.000295988156746	5.08393262712E-5	2.62691505564E-5	0.00217998957611	0.024953722107	0.00100906191525	0.0226311103547	0.00106218841239	0.0113869084782	0.000103751953602	0.000501605993218
Amino acid metabolism	g__Delftia	0.000974000264078	0.0057340004086	0.00212284946697	0.00183192760459	0.000871024461767	0.000529616062154	0.000174818829746	7.70188988963E-5	0.000235422245881	0.000485326927147	0.00151045966136	0.00643114680567
Amino acid metabolism	g__Penicillium	2.98730793965E-6	8.05075360749E-5	5.95504208984E-6	2.61703943513E-6	7.01034942926E-6	8.39468188949E-7	1.34039798685E-6	2.55167413517E-6	2.63216079344E-6	4.84256465486E-6	3.76286989619E-5	0.000142681568559
Amino acid metabolism	g__Staphylococcus	0.000506095923561	0.00506555487917	0.000568485051073	0.000330290127955	0.00737232172006	3.11486880636E-5	0.00373275062452	9.14436690074E-5	0.00359115958015	7.31991878356E-5	0.00366954278003	0.0116556493645
Amino acid metabolism	g__unclassified_c__Actinomycetes	2.75751502122E-7	0	0	0	1.83277109262E-7	0	0	0	0	0	0	1.42339952672E-6
Amino acid metabolism	g__unclassified_c__Gammaproteobacteria	1.58557113721E-5	7.81777359956E-6	1.35834017917E-5	1.45171621496E-5	1.10882651103E-5	6.22973761273E-6	1.00014311326E-5	5.83239802325E-6	1.10193850166E-5	1.04497447816E-5	1.11694686892E-5	3.58696680735E-6
Amino acid metabolism	g__unclassified_p__Pseudomonadota	0.000185396926593	9.32437765086E-5	0.000163492973739	0.000160034430364	0.000133013362047	8.68186837519E-5	0.000124553905239	3.10887644632E-5	0.00011394133333	0.000128455399266	0.000167740598671	4.56626568174E-5
Amino acid metabolism	others	0.00257689778733	0.00395144448123	0.00250402137594	0.00238456732833	0.00259886940933	0.00221659366165	0.00221995683506	0.00140274379957	0.00206731693233	0.00295442320875	0.0024910893702	0.00391719549755
Metabolism of cofactors and vitamins	g__Achromobacter	1.13977287544E-5	9.54182565827E-5	5.26602895548E-5	1.58009928159E-5	5.77322894174E-6	6.36228522151E-6	1.90748944282E-6	4.68674841154E-6	1.73990289736E-6	5.65815449147E-6	1.58854665802E-5	6.9348024942E-5
Metabolism of cofactors and vitamins	g__Acinetobacter	0.0516970643633	0.0275448121513	0.049080915537	0.0510172580419	0.0415100201032	0.0323608801285	0.0459007433229	0.0258082571029	0.0460513483712	0.0423170315955	0.0440565048032	0.0124064072109
Metabolism of cofactors and vitamins	g__Aspergillus	0.00011517221072	0.00392995854716	0.000161278288665	9.59910313565E-5	9.70452293541E-5	9.41971673073E-5	2.34054110011E-5	0.000108680488165	2.53401242487E-5	0.000202215305114	0.00170143275491	0.00782232056711
Metabolism of cofactors and vitamins	g__Bacillus	0.000111265731106	0.000236138181375	6.5603893436E-5	4.17244966544E-5	0.00178227824902	0.0208575591702	0.00086517534674	0.019995543423	0.000880613930537	0.0094544193347	0.000162081401201	0.000427646153809
Metabolism of cofactors and vitamins	g__Delftia	0.000495985035149	0.00328227412511	0.00112309140901	0.00099407996053	0.000492144857645	0.000299645960919	9.83130369583E-5	3.68690875041E-5	0.000131518813882	0.000276535928975	0.000792982634852	0.00329619475203
Metabolism of cofactors and vitamins	g__Penicillium	1.28684034324E-6	8.31479761648E-5	4.97073761218E-6	1.97512410199E-6	4.1695542357E-6	1.63475384164E-6	5.67091455973E-7	3.17657392338E-6	1.51683842334E-6	4.63866719571E-6	3.52458789749E-5	0.000134539723266
Metabolism of cofactors and vitamins	g__Staphylococcus	0.000353237674218	0.00383878570406	0.00042979655017	0.000246791756543	0.00687444945275	1.21943800079E-5	0.00344590545534	6.00945296324E-5	0.0032790477681	2.89024648348E-5	0.002648752626	0.00871365335075
Metabolism of cofactors and vitamins	g__unclassified_c__Actinomycetes	3.21710085809E-7	0	4.9215223883E-8	0	0	0	0	0	0	0	0	0
Metabolism of cofactors and vitamins	g__unclassified_c__Gammaproteobacteria	2.66559785384E-6	1.29433337741E-6	3.1989895524E-6	2.96268615298E-6	2.6575180843E-6	4.32988855353E-6	3.76342511692E-6	4.73882339389E-6	3.16751553109E-6	6.06594940978E-6	1.98568332253E-7	5.23811025836E-6
Metabolism of cofactors and vitamins	g__unclassified_p__Pseudomonadota	0.000136313159215	9.79551500023E-5	0.000126827631946	0.000110063790583	9.46626269337E-5	6.48157806942E-5	0.000108984667084	5.65534308326E-5	0.000105554109106	9.4251600493E-5	0.000127282300974	4.5434912893E-5
Metabolism of cofactors and vitamins	others	0.000791085101004	0.00195801576001	0.000768544936157	0.000704971170102	0.00360835972715	0.00110169154166	0.0020647799912	0.000746390722029	0.0019524833411	0.00140673954506	0.000898521703444	0.00235669412841
Membrane transport	g__Achromobacter	2.19222444187E-5	0.000174476139275	8.77507441834E-5	2.84417870686E-5	1.08591687238E-5	1.06479912388E-5	3.35099496711E-6	7.23842254672E-6	3.39058000511E-6	1.09594884294E-5	2.67570827711E-5	0.000109544827577
Membrane transport	g__Acinetobacter	0.0359421861239	0.0202661025168	0.0353759029271	0.0357437714955	0.0285618588881	0.0222639776645	0.0311016153652	0.0185813952023	0.0312961687695	0.0291474986064	0.03071400357	0.00899645436872
Membrane transport	g__Aspergillus	2.99190379802E-5	0.00094771089894	4.38507644798E-5	3.8268029476E-5	2.46507711957E-5	2.63769741475E-5	5.67091455974E-6	3.50985381042E-5	1.16439655438E-5	5.97419555316E-5	0.000450750114214	0.00197658951879
Membrane transport	g__Bacillus	0.000123720507285	0.0002094749138	7.11652137348E-5	4.18232528595E-5	0.00183025103237	0.0212158353568	0.000855277023145	0.0213112178521	0.000912155247163	0.00938336107018	0.000160095717879	0.000282687146008
Membrane transport	g__Delftia	0.0010032299233	0.00647265058042	0.00230489658011	0.0018087692745	0.000856683027968	0.000520470277149	0.00017749962572	0.000101389990636	0.000233236214036	0.000511986519931	0.00165635774349	0.00760032717692
Membrane transport	g__Penicillium	1.24088175955E-6	4.97024016925E-6	2.80526776133E-6	4.93781025496E-8	8.24746991677E-7	2.65095217562E-7	4.12430149798E-7	8.85274699958E-7	1.33838684412E-7	9.68512930972E-7	8.53843828687E-6	3.60404760167E-5
Membrane transport	g__Staphylococcus	0.000290320373151	0.00395372250797	0.000370295344496	0.000197512410199	0.0067078963797	1.91310382008E-5	0.00346461947338	6.22816788912E-5	0.0031218765397	3.5580106622E-5	0.00266960230089	0.00838279836475
Membrane transport	g__unclassified_c__Actinomycetes	0	0	0	0	0	0	0	0	0	0	0	1.59420746993E-6
Membrane transport	g__unclassified_c__Gammaproteobacteria	0.000414822176358	0.000131090084464	0.000258724431953	0.000178847487435	0.000225430844393	0.000112842197609	0.000269987086812	0.000222985074424	0.000284005688322	0.000248601977071	0.000428411176836	3.74638755434E-5
Membrane transport	g__unclassified_p__Pseudomonadota	0.000105199198059	3.88300013223E-5	6.89505286601E-5	5.14026047542E-5	5.90610484597E-5	2.87186485694E-5	7.27939214395E-5	2.55688163341E-5	6.147656904E-5	6.28004174189E-5	0.000106780120669	2.26605204655E-5
Membrane transport	others	0.000553157513256	0.00235858605365	0.000574981460625	0.000467166228222	0.000384607013786	0.00124267801486	0.000328449060546	0.00097348972006	0.000308275103096	0.00141775000785	0.000752425052989	0.00226183878395
