# Supplementary material for: Application of starch-degradation bacteria in cigar tobacco leaf fermentation: effects on starch degradation, microbial communities and metabolic pathways
Source: Front Microbiol. 2025 Jul 21;16:1632731. doi: 10.3389/fmicb.2025.1632731 (PMC12319561; doi:10.3389/fmicb.2025.1632731)
Supplement: Supplementary file 11 [file Data_Sheet_6.CSV]

Function	Taxon	CK1_E	DX_BLS3_E	DX3_E	BLS3_E	BLS2_E	DX_BLS2_E	CK3_E	BLS1_E	DX_BLS1_E	DX1_E	DX2_E	CK2_E
Carbohydrate metabolism	g__Staphylococcus	0.00102261566353	6.46455115175E-5	0.00253926411704	0.0246924509945	0.0230648850654	4.30674755705E-5	0.000293404851524	0.027445598731	0.000104951457283	0.00326997360973	0.000810949294824	0.000647821324709
Global and overview maps	g__Penicillium	4.63299282888E-5	0.000212989948474	0.0106927522565	0.000450178101232	0.000265220953433	0.000133504053284	2.22487091203E-5	0.000358669648407	0.00012218077642	0.000766424832904	0.00046029530106	1.65192533564E-5
Global and overview maps	g__unclassified_p__Pseudomonadota	0.000205463160237	0.000335476180822	8.72436714852E-5	0.000741796879755	0.000657036029252	0.000430213867143	0.000349775378958	0.000470692919661	0.000611107177902	6.64710403167E-5	0.00192378379017	0.000117062951019
Amino acid metabolism	g__Acinetobacter	0.00407199782764	0.00949920426479	0.000204848497837	0.0213029339131	0.0277530038372	0.0324885980011	0.0184864844975	0.0280633446656	0.0144270389921	0.00048141307498	0.000186298205811	0.00547011033909
Global and overview maps	g__unclassified_c__Actinomycetes	4.4763215738E-7	4.64994030214E-6	0	1.45234204294E-5	1.63569633379E-5	0	6.41789686162E-7	1.48953455589E-6	1.17911564598E-5	5.4053954089E-5	0.0405858993634	4.76059174536E-8
Carbohydrate metabolism	g__Delftia	0.00214287109139	0.00393776225025	2.67892542943E-7	0.00823775117249	0.00376329230451	0.00323589858956	0.00135824090581	0.00383899281988	0.00523247815091	5.81225312785E-7	3.75144563373E-6	0.000918460965433
Amino acid metabolism	g__Bacillus	0.0622424121733	0.0388497975717	0.0340321756804	0.00125126696472	0.000873750125889	0.0191155579233	0.0436056514716	0.000599460613856	0.0339720497752	0.0490177424311	0.0113437345585	0.0625092831539
Metabolism of cofactors and vitamins	g__Delftia	0.00105383800651	0.00136747939495	0	0.00369369406506	0.00170732855255	0.00113143020839	0.000622696442998	0.00178728737729	0.00233647864126	1.58515994396E-7	1.55720384797E-6	0.000386274414219
Membrane transport	g__Staphylococcus	0.000507558912449	2.84100011143E-5	0.0011640823966	0.0120417848871	0.0113981086211	3.21597796174E-5	0.000135043246463	0.0134008287668	4.40643648737E-5	0.00140159842245	0.00040508534645	0.000325386445795
Global and overview maps	g__Staphylococcus	0.00290899352875	0.000196091384936	0.00632172822837	0.0640645810012	0.0589459209337	0.00016172067521	0.00082042114881	0.0707581818207	0.000261641695928	0.00843458322314	0.00204857244399	0.00177950919442
Metabolism of cofactors and vitamins	g__Penicillium	9.3443212853E-6	4.18494627193E-5	0.00170326078803	9.78293765561E-5	4.09237435235E-5	3.00601761711E-5	3.2089484308E-6	6.17900024392E-5	2.00754603519E-5	0.00012321976631	6.46239596905E-5	1.14254201889E-6
Membrane transport	g__unclassified_p__Pseudomonadota	1.04634016787E-5	1.50272460984E-5	2.63427667228E-5	3.86332569839E-5	5.90354768748E-5	3.25694583386E-5	3.7705144062E-5	3.13315889342E-5	2.74449331393E-5	2.63664937345E-5	0.000291338683555	8.94991248128E-6
Global and overview maps	others	0.00357646902942	0.0130634969196	0.0178364641042	0.0124349717445	0.0158043361244	0.0103507889414	0.00570470807287	0.00982810308956	0.0139370961116	0.0196422452522	0.117588214005	0.0035570189403
Carbohydrate metabolism	g__Achromobacter	5.63456978101E-5	4.52518580623E-5	0.000627850823144	9.83566294429E-5	6.862404159E-5	3.08795336135E-5	2.32648761234E-5	4.72028364436E-5	0.000153183386078	0.000505137635475	0.000179220006502	3.28004771255E-5
Carbohydrate metabolism	g__Bacillus	0.0748471741849	0.0480866771555	0.0451385540232	0.00165380057781	0.00115915093447	0.0242674214724	0.052350089428	0.000837991595841	0.0442623241599	0.0605733999065	0.0143443248095	0.0757718633032
Carbohydrate metabolism	g__unclassified_c__Gammaproteobacteria	6.54662030167E-6	9.01634765902E-6	2.67892542943E-7	3.57094000658E-5	3.84169292189E-5	4.77787808648E-5	2.32113936495E-5	3.45161110883E-5	1.92114531975E-5	3.36053908119E-5	0.000121957374093	7.42652312277E-6
Membrane transport	g__Achromobacter	6.32839962495E-5	6.79344936824E-5	0.000626779252973	0.000139290626297	7.04414819609E-5	3.82537505959E-5	2.25696039634E-5	4.33505919025E-5	0.000173970381733	0.000590577756454	0.00019818958065	4.23692665337E-5
Membrane transport	g__Acinetobacter	0.00278734948998	0.00608478712488	0.000107603504749	0.0147444352532	0.0187823061777	0.0216168513558	0.0124410930662	0.0188936158498	0.00995143110842	0.000271379382406	7.33301448405E-5	0.00380418886372
Metabolism of cofactors and vitamins	g__unclassified_c__Actinomycetes	0	5.67065890505E-7	0	2.68419651501E-6	3.0708475232E-6	0	0	9.24538689864E-7	2.5411975129E-7	2.28791418578E-5	0.00798534133236	4.76059174536E-8
Carbohydrate metabolism	g__unclassified_c__Actinomycetes	1.67862059017E-7	3.40239534303E-7	0	8.62777451253E-7	2.56948466227E-6	0	0	2.5681630274E-7	4.67580342374E-6	1.67498567412E-5	0.0115090105123	0
Amino acid metabolism	g__Aspergillus	0.000416297906363	0.00141068981581	0.00132044234417	0.00544369432869	0.00338488868522	0.000664294046492	0.000226551759215	0.0046399001416	0.00129941593625	0.00168460231111	0.000406076294353	0.000263927206363
Amino acid metabolism	g__unclassified_c__Gammaproteobacteria	1.17503441312E-6	4.02616782258E-6	8.92975143144E-8	8.48397827067E-6	1.71090076293E-5	8.75688266653E-6	4.22511543389E-6	7.49903604001E-6	3.20190886625E-6	2.67892030529E-5	9.01054772027E-5	1.19014793634E-6
Metabolism of cofactors and vitamins	g__Bacillus	0.0483738167194	0.0304414579604	0.0283829470323	0.00115372518065	0.000833077063796	0.0151894531081	0.0341531055615	0.000462217981671	0.0266960930562	0.0389899149482	0.00884194501272	0.0490225743452
Metabolism of cofactors and vitamins	g__Staphylococcus	0.000685828419125	4.62725766652E-5	0.00116113557863	0.0134193528843	0.0122487333851	2.00230475007E-5	0.000184942394562	0.0147355544554	4.19297589629E-5	0.00185585242372	0.000400201388927	0.000361662154895
Membrane transport	g__unclassified_c__Actinomycetes	5.59540196724E-8	1.70119767151E-6	2.41103288648E-6	1.82141906376E-6	9.83924614579E-6	0	0	0	1.72801430878E-6	1.69083727356E-6	0.00507804174821	0
Carbohydrate metabolism	g__unclassified_p__Pseudomonadota	1.18062981509E-5	1.51406592765E-5	3.6076195783E-5	4.37140575302E-5	7.13188669676E-5	3.67174553912E-5	4.16628471267E-5	3.3180666314E-5	6.33774659717E-5	2.2297916545E-5	0.000547427934553	1.34248687219E-5
Amino acid metabolism	g__Penicillium	1.05193556984E-5	3.41373666084E-5	0.00276259720034	9.4761723396E-5	5.2455089325E-5	4.69594234222E-5	9.8407751878E-6	7.93562375467E-5	2.8766355846E-5	0.000164011215535	0.000121249554162	3.47523197411E-6
Membrane transport	others	0.00124771868468	0.00244053817955	0.00630833360123	0.00155630672582	0.0015082248264	0.00168618640679	0.00135802697592	0.000935479064361	0.00247619368052	0.00328011863337	0.0137847223721	0.00111888187791
Global and overview maps	g__Acinetobacter	0.0161073717351	0.0376300388412	0.000811000025003	0.0844962055527	0.108823065098	0.127433741252	0.0737550055584	0.109303381156	0.0570608621378	0.00171350506075	0.00064588568694	0.0218337875573
Metabolism of cofactors and vitamins	g__Achromobacter	3.81046873969E-5	3.34568875398E-5	0.000366744891289	6.88783998584E-5	4.15504470997E-5	2.17129722258E-5	1.3263653514E-5	3.12802256737E-5	0.000105205577034	0.000323161273909	0.000115162302756	2.36601409744E-5
Membrane transport	g__Delftia	0.00224162993612	0.00376928697418	6.25082600201E-7	0.00871079287618	0.00399040968051	0.00326211802772	0.0014281959816	0.00411255354556	0.00537071929561	8.45418636779E-7	2.19424178577E-6	0.00103523828095
Membrane transport	g__unclassified_c__Gammaproteobacteria	2.29411480657E-5	3.73129355952E-5	4.10768565846E-6	0.000116139431355	0.000237019292506	0.000132787115522	0.000168630240039	0.000116029605578	7.48636787299E-5	2.47284951258E-5	2.02436500235E-5	4.03222120833E-5
Global and overview maps	g__Achromobacter	0.000232992537916	0.000206582103911	0.00253042366313	0.000444953504444	0.000255883070148	0.000133760102485	9.39687065488E-5	0.000195488569646	0.000655324014627	0.00208184339307	0.000720560689649	0.000151720058925
Membrane transport	g__Bacillus	0.047075851325	0.0329767528503	0.0293787929119	0.000923938786132	0.000929088051664	0.0163546306011	0.0331638937252	0.000513529878959	0.0295617506676	0.0384903782112	0.00947848747658	0.047863513073
Amino acid metabolism	g__Delftia	0.00197226728541	0.003654229305	1.78595028629E-7	0.00773024630283	0.00347557269269	0.00289299749988	0.00126534184874	0.00363631339376	0.00482649643625	4.75547983188E-7	2.54815175122E-6	0.000809205384877
Metabolism of cofactors and vitamins	g__Aspergillus	0.000296668212303	0.000921198539125	0.00118203119698	0.00352703422073	0.00215235076198	0.000557009431368	0.00013611289594	0.00293587260966	0.00072297069242	0.00124884184252	0.000222750932252	0.000183473205866
Metabolism of cofactors and vitamins	g__unclassified_c__Gammaproteobacteria	0	5.67065890505E-8	4.46487571572E-7	2.39660403126E-7	3.82289181461E-6	7.47663666265E-6	5.34824738468E-8	1.43817129535E-6	2.33790171187E-6	8.08431571419E-6	6.15095519946E-5	4.76059174536E-8
Metabolism of cofactors and vitamins	others	0.000632616146416	0.00206712529066	0.00270151770055	0.00228381984555	0.00294770027049	0.001636461652	0.000806408740662	0.00195375570473	0.00231060925058	0.00368433441908	0.0230422992483	0.000642775097458
Membrane transport	g__Penicillium	5.59540196724E-8	1.13413178101E-5	0.000579005082815	1.50986053969E-5	8.46049827822E-6	2.5092821676E-6	1.06964947694E-7	1.32517212214E-5	4.06591602064E-6	2.77402990193E-5	3.3267536752E-5	2.38029587268E-7
Global and overview maps	g__Bacillus	0.212363521851	0.137609879649	0.123151184264	0.00457923925461	0.00314373314912	0.0682212881661	0.148670794729	0.00221776286394	0.120735038331	0.174283157649	0.0402126659139	0.213359248725
Global and overview maps	g__Delftia	0.00625896068654	0.0102596963305	1.8752478006E-6	0.0236765305456	0.0108563860499	0.00840292025138	0.00399005996134	0.0113929361854	0.0150194937802	4.12141585429E-6	8.35227518454E-6	0.00259123769292
Global and overview maps	g__unclassified_c__Gammaproteobacteria	2.90960902296E-5	7.38319789437E-5	2.76822294375E-6	0.000199013998755	0.00028001115783	0.000251952413563	0.000167346660666	0.000300526437467	0.000125535157137	8.33265743875E-5	0.000379320700965	4.84152180503E-5
Amino acid metabolism	others	0.000843059214405	0.00340885989418	0.00322328307669	0.0034694677919	0.00401585384571	0.00308037430501	0.00148847072963	0.00262173490815	0.00345145446202	0.00458835113512	0.0300348523456	0.000776071666329
Carbohydrate metabolism	g__Aspergillus	0.000390335241235	0.00162413341699	0.00170156413526	0.00662991746	0.00390730878631	0.000921469863752	0.000219438590193	0.00548251443089	0.00130541316238	0.00177817958647	0.000460932338997	0.000341286822225
Amino acid metabolism	g__Staphylococcus	0.000825321790168	5.18298223921E-5	0.00176889446105	0.0176032483379	0.0164478353564	4.87005579875E-5	0.000225963452003	0.0197441914444	6.83073891468E-5	0.00271463924269	0.000590251040371	0.000503527788907
Membrane transport	g__Aspergillus	4.85680890757E-5	0.000272475160388	0.00021484981944	0.00115305413152	0.000604706280641	9.76571651758E-5	2.04837874833E-5	0.000688164964822	8.26905670698E-5	0.00035951427529	3.90008781922E-5	2.7706643958E-5
Global and overview maps	g__Aspergillus	0.00151473126655	0.00557108213467	0.00687930190775	0.0222567343854	0.0128548810839	0.00301262368649	0.000819404981807	0.0176780015624	0.00492057156818	0.00759460696884	0.00173465430464	0.00111907230158
Carbohydrate metabolism	others	0.00102300734167	0.00400972291176	0.00686242467755	0.00351270252862	0.00466593346526	0.00318197462788	0.00154393205501	0.00254633364167	0.00427978320333	0.00624098605403	0.0346299485549	0.00110283868373
Amino acid metabolism	g__unclassified_c__Actinomycetes	2.2381607869E-7	2.66520968537E-6	0	2.34867195063E-6	7.33243184112E-6	0	0	3.08179563288E-7	0	2.03957246123E-5	0.0113126612635	4.76059174536E-8
Amino acid metabolism	g__unclassified_p__Pseudomonadota	1.66183438428E-5	3.15855701011E-5	6.34012351633E-6	7.05560226803E-5	0.000119512371975	8.22430032891E-5	5.95259933915E-5	7.04190302113E-5	5.49406902289E-5	1.42136008308E-5	0.000581190945256	2.19939338636E-5
Metabolism of cofactors and vitamins	g__Acinetobacter	0.00392718882473	0.00905604227136	0.000188864242775	0.0209861987243	0.0266604088226	0.0314043832653	0.0178622370628	0.0263613716641	0.014100139344	0.000318987019389	0.000147509673598	0.00518633146515
Carbohydrate metabolism	g__Acinetobacter	0.00410305230856	0.00947476372491	0.000136178709329	0.0209086446178	0.0271669106528	0.031939833354	0.0188660496144	0.027666203935	0.0144456405579	0.000441678399052	0.000125708819727	0.00545501926326
Carbohydrate metabolism	g__Penicillium	1.5890941587E-5	5.17731158031E-5	0.00379398349068	0.000133347048299	7.21335816166E-5	4.36819936523E-5	5.40172985853E-6	0.000139759431951	4.34036535203E-5	0.000277561506187	0.000144819957861	5.28425683735E-6
Amino acid metabolism	g__Achromobacter	6.26125480135E-5	6.01089843935E-5	0.000645174540922	0.000120453318611	6.74333047953E-5	4.09166622839E-5	2.17138843818E-5	5.74754885532E-5	0.000173208022479	0.000645529967845	0.000207674367724	3.87512168072E-5
Metabolism of cofactors and vitamins	g__unclassified_p__Pseudomonadota	1.76814702165E-5	3.10752107997E-5	7.23309865947E-6	6.60983391822E-5	0.000101275297908	7.55345142288E-5	5.78680367022E-5	7.21140178094E-5	7.26274249186E-5	1.42664394956E-5	0.000376843331207	1.52338935852E-5
